# Supplementary material for: Genetic Analysis of Choroideremia-Related Rab Escort Proteins
Source: Int J Mol Sci. 2025 Apr 11;26(8):3636. doi: 10.3390/ijms26083636 (PMC12027379; doi:10.3390/ijms26083636)
Supplement: Supplementary file 1 [file ijms-26-03636-s001.zip]

Archive with 1 entries (1 files):
- ijms-3478337-supplementary.pdf
